# Supplementary material for: Unlocking the potential of biofilm-forming plant growth-promoting rhizobacteria for growth and yield enhancement in wheat (Triticum aestivum L.)
Source: Sci Rep. 2024 Jul 5;14:15546. doi: 10.1038/s41598-024-66562-4 (PMC11226629; doi:10.1038/s41598-024-66562-4)
Supplement: Supplementary file 1 — Supplementary Information. [file 41598_2024_66562_MOESM1_ESM.xlsx]

## Sheet: Sheet1
					Strains	Biofilm formation
						48h	96h
				1	BF001	Not formed
				2	BF002	Not formed
				3	BF003	Not formed
				4	BF004	Not formed
				5	BF005	Not formed
				6	BF006	Not formed
				7	BF1	Not formed
				8	BF2	Not formed
				9	BF3	Not formed
				10	BF4	Not formed
				11	BF5	Not formed
				12	BF6	Not formed
				13	BF7	Not formed
				14	BF8	Not formed
				15	BF9	Not formed
				16	BF10	0.8	1.59
				17	BF11	Not formed
				18	BF12	Not formed
				19	BF13	Not formed
				20	BF14	Not formed
				21	BF15	0.9	1.67
				22	BF16	Not formed
				23	BF17	Not formed
				24	BF18	0.4	1.1
				25	BF19	Not formed
				26	BF20	0.6	1.45
				27	BF21	Not formed
				28	BF22	0.3	1
				29	BF23	Not formed
				30	BF24	0.7	0.98
				31	BF25	Not formed
				32	BF26	Not formed
				33	BF27	0.6	1.46
				34	BF28	0.4	0.98
				35	BF29	Not formed
				36	BF30	Not formed
				37	BF31	Not formed
				38	BF32	0.5	0.9
				39	BF33	Not formed
				40	BF34	Not formed
				41	BF35	Not formed
				42	BF36	Not formed
				43	BF37	0.5	1.12
				44	BF38	Not formed
				45	BF39	Not formed
				46	BF40	Not formed
				47	BF41	Not formed
				48	BF42	Not formed
				49	BF43	Not formed
				50	BF44	Not formed
				51	BF45	Not formed
				52	BF46	Not formed
				53	BF47	Not formed
				54	BF48	Not formed
				55	BF49	Not formed
				56	BF50	Not formed
